# Supplementary material for: Wildlife Dermatophytoses in Central Italy (Umbria and Marche Regions): A Fifteen-Year Investigation (2010–2024)
Source: J Fungi (Basel). 2025 Oct 21;11(10):753. doi: 10.3390/jof11100753 (PMC12565737; doi:10.3390/jof11100753)
Supplement: Supplementary file 1 [file jof-11-00753-s001.zip]

Archive with 1 entries (1 files):
- jof-3861117-supplementary.pdf
